# Supplementary material for: Detection and Localization of IL-8 and CXCR1 in Rainbow Trout Larvae in Response to Pseudomonas aeruginosa Lipopolysaccharide
Source: Animals (Basel). 2024 Oct 6;14(19):2878. doi: 10.3390/ani14192878 (PMC11475925; doi:10.3390/ani14192878)
Supplement: Supplementary file 1 [file animals-14-02878-s001.zip]

Archive with 1 entries (1 files):
- animals-3183671-supplementary.pdf
